# Supplementary material for: Tracing the environmental footprint of the Burkholderia pseudomallei lipopolysaccharide genotypes in the tropical “Top End” of the Northern Territory, Australia
Source: PLoS Negl Trop Dis. 2019 Jul 26;13(7):e0007369. doi: 10.1371/journal.pntd.0007369 (PMC6701815; doi:10.1371/journal.pntd.0007369)
Supplement: S1 Table — (XLSX) [file pntd.0007369.s001.xlsx]

## Sheet: Sheet1
B. pseudomallei strain	Source	LPS type	ST	Origin	GenBank accession no. (if applicable)	Genome Reference
MSHR1000	Clinical	A	555	Northern Territory, Australia	JQEF00000000	Johnson et al., Genome Announc 2015 3(1):e01282-14
MSHR1029	Clinical	A	145	Northern Territory, Australia	JQDB00000000	Johnson et al., Genome Announc 2015 3(1):e01282-14
MSHR1043	Clinical	A	131	Northern Territory, Australia	AOGU00000000	Price et al., mBio 2013 4(4):e00388-13
MSHR11424	Clinical	A	807	Northern Territory, Australia	SRR8790701	This Study
MSHR1357	Clinical	A	259	Northern Territory, Australia	JQDA00000000	Johnson et al., Genome Announc 2015 3(1):e01282-14
MSHR1922	Clinical	A	468	Northern Territory, Australia	SRR8790702	This Study
MSHR1987	Clinical	A	468	Northern Territory, Australia	SRR8790699	This Study
MSHR2138	Clinical	A	456	Northern Territory, Australia	JRFM00000000	Johnson et al., Genome Announc 2015 3(1):e01282-14
MSHR2243	Clinical	A	132	Northern Territory, Australia	CP009270, CP009269	Johnson et al., Genome Announc 2015 3(1):e01282-14
MSHR2348	Clinical	A	118	Northern Territory, Australia	SRR8790700	This Study
MSHR2451	Clinical	A	483	Northern Territory, Australia	SRR8790705	Johnson et al., Genome Announc 2015 3(1):e01282-14
MSHR2990	Clinical	A	781	Northern Territory, Australia	JQHV00000000	Johnson et al., Genome Announc 2015 3(1):e01282-14
MSHR3016	Clinical	A	617	Northern Territory, Australia	JQEH00000000	Johnson et al., Genome Announc 2015 3(1):e01282-14
MSHR3326	Clinical	B	734	Northern Territory, Australia	SRR8790705	This Study
MSHR3335	Clinical	B	901	Northern Territory, Australia	JRFL00000000	Johnson et al., Genome Announc 2015 3(1):e01282-14
MSHR3457	Clinical	B	734	Northern Territory, Australia	SRR8790706	This Study
MSHR3458	Clinical	A	132	Northern Territory, Australia	JQOB00000000	Johnson et al., Genome Announc 2015 3(1):e01282-14
MSHR3628	Clinical	B	807	Northern Territory, Australia	SRR8790703	This Study
MSHR3709	Clinical	A	132	Northern Territory, Australia	JRFK00000000	Johnson et al., Genome Announc 2015 3(1):e01282-14
MSHR4388	Clinical	A	562	Northern Territory, Australia	SRR2887038	Currie et al., Emerging Infect. Dis. in press 2015
MSHR4805	Clinical	A	468	Northern Territory, Australia	SRR8790704	This Study
MSHR5855	Clinical	A	553	Northern Territory, Australia	CP008784, CP008783	Daligault et al., Genome Announc 2014 2(6):e01106-14
MSHR6734	Clinical	B	734	Northern Territory, Australia	SRR8790697	This Study
MSHR7676	Clinical	A	807	Northern Territory, Australia	SRR8790698	This Study
MSHR7901	Clinical	A	734	Northern Territory, Australia	SRR8790680	This Study
MSHR859	Clinical	B	734	Northern Territory, Australia	SRR8790681	This Study
MSHR8614	Clinical	A	734	Northern Territory, Australia	SRR8790678	This Study
MSHR896	Clinical	A	118	Northern Territory, Australia	SRR8790679	This Study
MSHR0146	Animal	A	617	Northern Territory, Australia	CP004042, CP004043	Johnson et al., Genome Announc 2015 3(2):e00159-15
MSHR0511	Animal	A	617	Northern Territory, Australia	CP004023, CP004024	Johnson et al., Genome Announc 2015 3(2):e00159-15
MSHR0454	Animal	B2	257	Queensland, Australia	SRR8790684	This Study
MSHR8749	Animal	B2	1448	Queensland, Australia	SRR8790685	This Study
1026b	Clinical	A	102	Thailand	CP008834, CP008835	Daligault et al., Genome Announc 2014 2(6):e01106-14
1106a	Clinical	A	70	Ubon Ratchathani, Thailand	CP008758, CP008759	Daligault et al., Genome Announc 2014 2(6):e01106-14
1106b	Clinical	A	70	Ubon Ratchathani, Thailand	NZ_CM000774, NZ_CM000775	Nandi et al., 2010 PLoS Pathog 6(4): E1000845
11-1617	Clinical	B	1054	Madagascar	SRR3145392	Sarovich et al., mSphere 2016 1(2):e00089-15
11-1696	Clinical	B	1053	Madagascar	SRR3145393	Sarovich et al., mSphere 2016 1(2):e00089-15
1710a	Clinical	A	177	Ubon Ratchathani, Thailand	NZ_CM000832, NZ_CM000833	Nandi et al., 2010 PLoS Pathog 6(4): E1000845
1710b	Clinical	A	177	Ubon Ratchathani, Thailand	CP000124, CP000125	Nandi et al., 2010 PLoS Pathog 6(4): E1000845
406e	Clinical	A	211	Thailand	CP009127, CP009128	Daligault et al., Genome Announc 2014 2(6):e01106-14
BCC215	Clinical	A	1355	Brazil	ABBR00000000	Gee et al., Emerg Infect Dis 2014 20(4):682-84
BEL2013; MSHR7966	Clinical	A	1043	Madagascar	SRR3145396	Sarovich et al., mSphere 2016 1(2):e00089-15
BF103; MSHR7964	Clinical	A	1121	Burkina Faso	SRR3145394	Sarovich et al., mSphere 2016 1(2):e00089-15
BF111; MSHR7965	Clinical	A	1122	Burkina Faso	SRR3145395	Sarovich et al., mSphere 2016 1(2):e00089-15
Bp22	Clinical	A	423	Singapore	CM001156, CM001157	Nandi et al., 2010 PLoS Pathog 6(4): E1000845
BPC006	Clinical	A	70	China	NC_018527, NC_018529	Fang et al., 2012 J Bacteriol 194(23) 6604-05
HBPUB10134a	Clinical	A	228	Thailand	CP008911, CP008912	Daligault et al., Genome Announc 2014 2(6):e01106-14
HBPUB10303a	Clinical	A	48	Thailand	CP008893, CP008894	Daligault et al., Genome Announc 2014 2(6):e01106-14
K96243	Clinical	A	10	Thailand	NC_006350, NC_006351	Holden et al., Proc Natl Acad Sci U S A 2004 101(39):14240-45
MSHR0044	Clinical	A	882	Northern Territory, Australia	JQIM00000000	Johnson et al., Genome Announc 2015 3(1):e01282-14
MSHR0062	Clinical	A	259	Northern Territory, Australia	CP009234, CP009235	Johnson et al., Genome Announc 2015 3(1):e01282-14
MSHR0303	Clinical	A	36	Northern Territory, Australia	JQDD00000000	Johnson et al., Genome Announc 2015 3(1):e01282-14
MSHR0305	Clinical	A	36	Northern Territory, Australia	CP006469, CP006470	Stone et al., Genome Announc 2013 1(4):e00656-13
MSHR0332	Clinical	A	106	Northern Territory, Australia	JQFM00000000	Johnson et al., Genome Announc 2015 3(1):e01282-14
MSHR0338	Clinical	A	243	Northern Territory, Australia	ATJY00000000	Price et al., J Clin Microbiol 2015 53(1):282-86
MSHR0346a	Clinical	A	243	Northern Territory, Australia	CP008763, CP008764	Daligault et al., Genome Announc 2014 2(6):e01106-14
MSHR0435	Clinical	A	126	Northern Territory, Australia	JRFP00000000	Johnson et al., Genome Announc 2015 3(1):e01282-14
MSHR0449	Clinical	A	126	Northern Territory, Australia	JQFO00000000	Johnson et al., Genome Announc 2015 3(1):e01282-14
MSHR0456	Clinical	B	113	Northern Territory, Australia	JQFN00000000	Johnson et al., Genome Announc 2015 3(1):e01282-14
MSHR0465J	Clinical	A	132	Northern Territory, Australia	JPZW00000000	Johnson et al., Genome Announc 2015 3(1):e01282-14
MSHR0520	Clinical	A	36	Northern Territory, Australia	CP004368, CP004369	Johnson et al., Genome Announc 2015 3(2):e00159-15
MSHR0543	Clinical	B	294	Northern Territory, Australia	JPZX00000000	Johnson et al., Genome Announc 2015 3(1):e01282-14
MSHR0548	Clinical	B	468	Northern Territory, Australia	SRR8790682	This Study
MSHR0640	Clinical	A	109	Northern Territory, Australia	JQFP00000000	Johnson et al., Genome Announc 2015 3(1):e01282-14
MSHR0668	Clinical	A	129	Northern Territory, Australia	NC_009074, NC_009075	Johnson et al., Genome Announc 2015 3(2):e00159-15
MSHR0684	Clinical	A	103	Northern Territory, Australia	JQDC00000000	Johnson et al., Genome Announc 2015 3(1):e01282-14
MSHR0733	Clinical	A	278	Northern Territory, Australia	JQEE00000000	Johnson et al., Genome Announc 2015 3(1):e01282-14
MSHR0840	Clinical	B2	257	Queensland, Australia	CP009474.1, CP009473.1	Los Alamos National Laboratory, Shannon Johnson; 2014-09-15
MSHR0938	Clinical	B2	737	Northern Territory, Australia	SRR8790683	This Study
MSHR0983	Clinical	A	142	Northern Territory, Australia	JQDI00000000	Johnson et al., Genome Announc 2015 3(1):e01282-14
MSHR10312	Clinical	B2	737	Northern Territory, Australia	SRR8790676	This Study
MSHR1153	Clinical	A	117	Northern Territory, Australia	CP009271, CP009272	Johnson et al., Genome Announc 2015 3(1):e01282-14
MSHR11560	Clinical	B	734	Northern Territory, Australia	SRR8790677	This Study
MSHR1950	Clinical	B2	1074	Papua New Guinea	ARZH00000000	Spring-Pearson et al., PlOS one 2015 10(10): e0140274
MSHR2254	Clinical	B2	770	Northern Territory, Australia	SRR8790690	This Study
MSHR3325	Clinical	B2	118	Northern Territory, Australia	SRR8790689	This Study
MSHR5107	Clinical	A	881	Sarawak, Malaysian Borneo	JZXP00000000	Podin et al., 2014 Antimicob Agents Chemother 58 (1), 162-6
MSHR5651	Clinical	B2	1040	Queensland, Australia	JYBG00000000	Viberg et al., Genome Announc 2015 3(2):e00254-15
MSHR5662	Clinical	A	252	Queensland, Australia	JYBI00000000	Viberg et al., Genome Announc 2015 3(2):e00254-15
MSHR5848	Clinical	A	553	Northern Territory, Australia	CP008909, CP008910	Daligault et al., Genome Announc 2014 2(6):e01106-14
MSHR5858	Clinical	A	562	Northern Territory, Australia	CP008891, CP008892	Daligault et al., Genome Announc 2014 2(6):e01106-14
MSHR8436	Clinical	A	1041	Queensland, Australia	NZ_JYBH00000000	Viberg et al., Genome Announc 2015 3(2):e00254-15
MSHR8438	Clinical	A	442	Queensland, Australia	NZ_JYBJ00000000	Viberg et al., Genome Announc 2015 3(2):e00254-15
MSHR8441	Clinical	A	46	Queensland, Australia (Southeast Asian-acquired)	NZ_JYBK00000000	Viberg et al., Genome Announc 2015 3(2):e00254-15
MSHR9180	Clinical	B2	770	Northern Territory, Australia	SRR8790688	This Study
MSHR9237	Clinical	A	734	Northern Territory, Australia	SRR8790687	This Study
NCTC 13178	Clinical	A	286	Queensland, Australia	CP004001, CP004002	Johnson et al., Genome Announc 2015 3(2):e00159-15
NCTC 13179	Clinical	B	613	Western Australia, Australia	CP003976, CP003977	Johnson et al., Genome Announc 2015 3(2):e00159-15
PB08298010	Clinical	A	426	Arizona, USA	NZ_ARZO00000000	Gee et al., Emerg Infect Dis 2014 20(4):682-84
PFGE_B T6	Clinical	A	954	Queensland, Australia	JPHB00000000	Daligault et al., Genome Announc 2014 2(6):e01106-14
PHLS112	Clinical	A	15	Thailand	JPNS00000000	Daligault et al., Genome Announc 2014 2(6):e01106-14
T106	Clinical	B	750	Queensland, Australia	JOTZ00000000	Daligault et al., Genome Announc 2014 2(6):e01106-14
T14	Clinical	B	24	Queensland, Australia	JPNR00000000	Daligault et al., Genome Announc 2014 2(6):e01106-14
T17	Clinical	B	955	Queensland, Australia	JOTY00000000	Daligault et al., Genome Announc 2014 2(6):e01106-14
T18	Clinical	A	956	Queensland, Australia	JNOW00000000	Daligault et al., Genome Announc 2014 2(6):e01106-14
T2	Clinical	A	24	Queensland, Australia	JPNQ00000000	Daligault et al., Genome Announc 2014 2(6):e01106-14
T21	Clinical	B	140	Queensland, Australia	JPNW00000000	Daligault et al., Genome Announc 2014 2(6):e01106-14
T27	Clinical	A	252	Queensland, Australia	JPNU00000000	Daligault et al., Genome Announc 2014 2(6):e01106-14
T30	Clinical	A	957	Queensland, Australia	JPNV00000000	Daligault et al., Genome Announc 2014 2(6):e01106-14
T4	Clinical	A	953	Queensland, Australia	JPNO00000000	Daligault et al., Genome Announc 2014 2(6):e01106-14
T43	Clinical	A	958	Queensland, Australia	JOTS00000000	Daligault et al., Genome Announc 2014 2(6):e01106-14
T75	Clinical	B	248	Queensland, Australia	JPHA00000000	Daligault et al., Genome Announc 2014 2(6):e01106-14
T83	Clinical	A	254	Queensland, Australia	JPNP00000000	Daligault et al., Genome Announc 2014 2(6):e01106-14
T87	Clinical	A	959	Queensland, Australia	JOTX00000000	Daligault et al., Genome Announc 2014 2(6):e01106-14
T88	Clinical	A	283	Queensland, Australia	JOTU00000000	Daligault et al., Genome Announc 2014 2(6):e01106-14
T9	Clinical	A	445	Queensland, Australia	JOTT00000000	Daligault et al., Genome Announc 2014 2(6):e01106-14
MSHR0091	Clinical	B2	331	Northern Territory, Australia	SRR8790694	This Study
MSHR0139-G1467	Clinical	B2	246	Papua New Guinea	SRR2896255	Northern Arizona Univeristy "Sequencing of B. pseudomallei isolates from Papua New Guinea and Australia"
MSHR0446	Clinical	B2	277	Queensland, Australia	ERR311051	Wellcome Sanger institute
ABCPW 1	Environmental	B	1017	Western Australia, Australia	JQIJ00000000	Johnson et al., Genome Announc 2015 3(1):e01282-14
ABCPW 107	Environmental	A	1024	Western Australia, Australia	JQDN00000000	Johnson et al., Genome Announc 2015 3(1):e01282-14
ABCPW 30	Environmental	A	1021	Western Australia, Australia	JPVF00000000	Johnson et al., Genome Announc 2015 3(1):e01282-14
ABCPW 91	Environmental	A	1018	Western Australia, Australia	JPUY00000000	Johnson et al., Genome Announc 2015 3(1):e01282-14
B03	Environmental	A	667	Papua New Guinea	CP009150, CP009151	Johnson et al., Genome Announc 2015 3(1):e01282-14
BDU 2	Environmental	A	900	Queensland, Australia	JPVG00000000	Johnson et al., Genome Announc 2015 3(1):e01282-14
K42	Environmental	A	267	Papua New Guinea	CP009162, CP009163	Johnson et al., Genome Announc 2015 3(1):e01282-14
NAU20B-16	Environmental	A	617	Northern Territory, Australia	CP004003, CP004004	Johnson et al., Genome Announc 2015 3(2):e00159-15
NAU35A-3	Environmental	A	326	Northern Territory, Australia	CP004377, CP004378	Johnson et al., Genome Announc 2015 3(2):e00159-15
S13	Environmental	A	51	Singapore	AAHW02000000	Nandi et al., 2010 PLoS Pathog 6(4): E1000845
TSV202	Environmental	A	1340	Queensland, Australia	CP009156, CP009157	Johnson et al., Genome Announc 2015 3(1):e01282-14
A79A	Environmental	A	667	Papua New Guinea	CP009164, CP009165	Johnson et al., Genome Announc 2015 3(1):e01282-14
A79C	Environmental	A	667	Papua New Guinea	JQHQ00000000	Johnson et al., Genome Announc 2015 3(1):e01282-14
A79D	Environmental	A	667	Papua New Guinea	JQHR00000000	Johnson et al., Genome Announc 2015 3(1):e01282-14
MSHR2618	Environmental	A	1485	Northern Territory, Australia	SRR8790693	This Study
MSHR2619	Environmental	A	1485	Northern Territory, Australia	SRR8790692	This Study
MSHR3951	Environmental	A	1016	Northern Territory, Australia	JPVA00000000	Johnson et al., Genome Announc 2015 3(1):e01282-14
MSHR3960	Environmental	A	1016	Northern Territory, Australia	JPVJ00000000	Johnson et al., Genome Announc 2015 3(1):e01282-14
MSHR3964	Environmental	A	1016	Northern Territory, Australia	JPVD00000000	Johnson et al., Genome Announc 2015 3(1):e01282-14
MSHR3965	Environmental	A	846	Northern Territory, Australia	CP009152, CP009153	Johnson et al., Genome Announc 2015 3(1):e01282-14
MSHR3997	Environmental	A	848	Northern Territory, Australia	JQII00000000	Johnson et al., Genome Announc 2015 3(1):e01282-14
MSHR4000	Environmental	A	846	Northern Territory, Australia	JPVL00000000	Johnson et al., Genome Announc 2015 3(1):e01282-14
MSHR4003	Environmental	A	849	Northern Territory, Australia	JPUZ00000000	Johnson et al., Genome Announc 2015 3(1):e01282-14
MSHR4009	Environmental	A	850	Northern Territory, Australia	JQIL00000000	Johnson et al., Genome Announc 2015 3(1):e01282-14
MSHR4012	Environmental	A	849	Northern Territory, Australia	JPVH00000000	Johnson et al., Genome Announc 2015 3(1):e01282-14
MSHR4018	Environmental	A	850	Northern Territory, Australia	JQIK00000000	Johnson et al., Genome Announc 2015 3(1):e01282-14
MSHR4032	Environmental	A	238	Northern Territory, Australia	JPQL00000000	Johnson et al., Genome Announc 2015 3(1):e01282-14
MSHR4299	Environmental	B	468	Northern Territory, Australia	JPVC00000000	Johnson et al., Genome Announc 2015 3(1):e01282-14
MSHR4300	Environmental	A	149	Northern Territory, Australia	JPQI00000000	Johnson et al., Genome Announc 2015 3(1):e01282-14
MSHR4303	Environmental	B	1019	Northern Territory, Australia	JPVM00000000	Johnson et al., Genome Announc 2015 3(1):e01282-14
MSHR4304	Environmental	A	995	Northern Territory, Australia	JPOA00000000	Johnson et al., Genome Announc 2015 3(1):e01282-14
MSHR4308	Environmental	A	995	Northern Territory, Australia	JPVB00000000	Johnson et al., Genome Announc 2015 3(1):e01282-14
MSHR4372	Environmental	A	877	Northern Territory, Australia	JPQJ00000000	Johnson et al., Genome Announc 2015 3(1):e01282-14
MSHR4375	Environmental	A	878	Northern Territory, Australia	JPVI00000000	Johnson et al., Genome Announc 2015 3(1):e01282-14
MSHR4377	Environmental	A	1020	Northern Territory, Australia	JPQH00000000	Johnson et al., Genome Announc 2015 3(1):e01282-14
MSHR4378	Environmental	A	1025	Northern Territory, Australia	JQDP00000000	Johnson et al., Genome Announc 2015 3(1):e01282-14
MSHR4462	Environmental	A	109	Northern Territory, Australia	JPQM00000000	Johnson et al., Genome Announc 2015 3(1):e01282-14
MSHR4503	Environmental	A	1022	Northern Territory, Australia	JPQN00000000	Johnson et al., Genome Announc 2015 3(1):e01282-14
MSHR4868	Environmental	A	1026	Northern Territory, Australia	JQGZ00000000	Johnson et al., Genome Announc 2015 3(1):e01282-14
MSHR5492	Environmental	A	862	Northern Territory, Australia	JQDO00000000	Johnson et al., Genome Announc 2015 3(1):e01282-14
MSHR5569	Environmental	A	885	Northern Territory, Australia	JQDL00000000	Johnson et al., Genome Announc 2015 3(1):e01282-14
MSHR5596	Environmental	B	1027	Northern Territory, Australia	JQDE00000000	Johnson et al., Genome Announc 2015 3(1):e01282-14
MSHR5608	Environmental	B	1028	Northern Territory, Australia	JPWQ00000000	Johnson et al., Genome Announc 2015 3(1):e01282-14
MSHR5609	Environmental	A	1029	Northern Territory, Australia	JQDJ00000000	Johnson et al., Genome Announc 2015 3(1):e01282-14
MSHR5613	Environmental	A	866	Northern Territory, Australia	JQDK00000000	Johnson et al., Genome Announc 2015 3(1):e01282-14
MSHR6137	Environmental	A	325	Northern Territory, Australia	AXDS00000000	McRobb et al., J Clin Microbiol 2015 53(4):1144-48
MSHR7334	Environmental	A	970	Northern Territory, Australia	JQDF00000000	Johnson et al., Genome Announc 2015 3(1):e01282-14
MSHR7343	Environmental	A	1030	Northern Territory, Australia	JQDM00000000	Johnson et al., Genome Announc 2015 3(1):e01282-14
MSHR7498	Environmental	A	766	Northern Territory, Australia	JQDH00000000	Johnson et al., Genome Announc 2015 3(1):e01282-14
MSHR7500	Environmental	A	1031	Northern Territory, Australia	JREN00000000	Johnson et al., Genome Announc 2015 3(1):e01282-14
MSHR7504	Environmental	A	1032	Northern Territory, Australia	JPWR00000000	Johnson et al., Genome Announc 2015 3(1):e01282-14
MSHR7527	Environmental	A	1033	Northern Territory, Australia	JPWS00000000	Johnson et al., Genome Announc 2015 3(1):e01282-14
MSHR8609	Environmental	B	1485	Northern Territory, Australia	SRR8790691	This Study
MSHR9166	Environmental	B2	1609	Northern Territory, Australia	SRR8790696	This Study
MSHR9613	Environmental	B	734	Northern Territory, Australia	SRR8790695	This Study
MSHR9932	Environmental	B	734	Northern Territory, Australia	SRR8790686	This Study
TSV25	Environmental	A	252	Queensland, Australia	JPVK00000000	Johnson et al., Genome Announc 2015 3(1):e01282-14
TSV28	Environmental	A	815	Queensland, Australia	JQHU00000000	Johnson et al., Genome Announc 2015 3(1):e01282-14
TSV31	Environmental	A	816	Queensland, Australia	JPVE00000000	Johnson et al., Genome Announc 2015 3(1):e01282-14
TSV32	Environmental	B	817	Queensland, Australia	JQHT00000000	Johnson et al., Genome Announc 2015 3(1):e01282-14
TSV43	Environmental	A	816	Queensland, Australia	JPQK00000000	Johnson et al., Genome Announc 2015 3(1):e01282-14
TSV44	Environmental	A	276	Queensland, Australia	JQGX00000000	Johnson et al., Genome Announc 2015 3(1):e01282-14
TSV48	Environmental	A	252	Queensland, Australia	CP009160, CP009161	Johnson et al., Genome Announc 2015 3(1):e01282-14
TSV5	Environmental	B	814	Queensland, Australia	JQGY00000000	Johnson et al., Genome Announc 2015 3(1):e01282-14
Pakistan9	Unknown	A	72	Pakistan	CP008754, CP008755	Daligault et al., Genome Announc 2014 2(6):e01106-14
Pasteur 52237	Unknown	A	411	Vietnam	JPNT00000000	Daligault et al., Genome Announc 2014 2(6):e01106-14
