# Supplementary material for: Tracing the environmental footprint of the Burkholderia pseudomallei lipopolysaccharide genotypes in the tropical “Top End” of the Northern Territory, Australia
Source: PLoS Negl Trop Dis. 2019 Jul 26;13(7):e0007369. doi: 10.1371/journal.pntd.0007369 (PMC6701815; doi:10.1371/journal.pntd.0007369)
Supplement: S2 Table — (XLSX) [file pntd.0007369.s002.xlsx]

## Sheet: Sheet1
The 88 rare STs that are found amongst the LPS B isolates
105
111
113
120
134
136
137
150
255
269
294
429
435
439
453
455
458
468
470
564
582
584
586
587
675
680
681
682
709
715
717
720
722
723
727
728
732
734
738
739
743
746
747
750
755
759
771
785
793
795
797
806
807
840
841
845
853
869
870
884
886
890
891
892
893
901
908
965
968
973
977
980
981
985
988
991
993
1000
1123
1400
1496
1504
1522
1527
1560
1561
1607
1627
